# Supplementary material for: Direct-Acting Antivirals for HCV Treatment in Decompensated Liver Cirrhosis Patients: A Systematic Review and Meta-Analysis
Source: J Pers Med. 2022 Sep 15;12(9):1517. doi: 10.3390/jpm12091517 (PMC9506163; doi:10.3390/jpm12091517)
Supplement: Supplementary file 1 [file jpm-12-01517-s001.zip]

Archive with 1 entries (1 files):
- jpm-1875576-supplementary.pdf
